# Supplementary material for: Credentialing and Pharmacologically Targeting PTP4A3 Phosphatase as a Molecular Target for Ovarian Cancer
Source: Biomolecules. 2021 Jun 30;11(7):969. doi: 10.3390/biom11070969 (PMC8329922; doi:10.3390/biom11070969)
Supplement: Supplementary file 1 [file biomolecules-11-00969-s001.zip]

Archive with 1 entries (1 files):
- biomolecules-1277442-supplementary.pdf
